# Supplementary material for: Adaptation of families of adult patients with brain tumor: Partial least squares structural equation modeling
Source: PLoS One. 2023 May 11;18(5):e0285677. doi: 10.1371/journal.pone.0285677 (PMC10174583; doi:10.1371/journal.pone.0285677)
Supplement: S1 Dataset — (XLSX) [file pone.0285677.s001.xlsx]

## Sheet: Minimal dataset
No	Caregiver age	Caregiver gender	Caregiver's level of education	Caregiver income	Caregiver's subjective health status	Caregiver religion	Relationship to the patient	Cohabitation	Patient age	Patient gender	Patient's subjective health status	Diagnosis	Duration	Tx	FS	PFF	SA	FR	PSC	FA
1	58	1	2	-1	3	2	4	2	78	1	3	4	97	2	24.5	3.67	2.93	2.23	2.25	1.43
2	41	1	6	0.5	8	3	4	1	65	1	6	2	35	2	10	3.83	3.07	3.77	2.88	7.14
3	45	1	3	4.9	4	1	4	2	73	1	5	2	61	2	37.5	3.25	2.64	2.46	2.19	5
4	60	2	4	6.5	7	4	3	1	64	1	5	2	71	1	22.5	3.5	3.5	3.85	2.94	7.86
5	75	1	2	3.3	5	2	3	1	77	2	0	6	93	2	3.5	3.58	2.93	3.46	2.94	5.71
6	71	1	1	1.7	6	3	3	1	74	2	5	4	13	2	21	3.25	2.71	3.38	3.15	5
7	57	2	6	5	6	1	3	1	53	1	6	2	2	2	17.5	4.49	3.21	3.77	2.38	7.14
8	58	2	4	6	9	5	4	1	88	1	2	4	32	1	7	4.25	3	3.31	2	7.86
9	72	2	1	1	0	1	3	1	72	1	5	2	21	2	0	3.83	3.21	3.77	1.94	6.43
10	81	2	1	4	7	2	3	1	73	1	5	10	40	2	12	3.67	3.5	4	3.56	6
11	36	2	3	3	4	1	4	2	67	1	3	2	25	2	6	3.67	3	3.54	2.25	6.57
12	55	1	4	4	5	1	5	1	86	1	3	2	2	2	20.5	3	2.64	3	2.56	6.57
13	61	1	3	4	7	4	3	1	81	2	7	4	52	2	16	2.08	2.64	3.54	3.63	3.14
14	39	1	5	6	8	2	2	2	32	1	5	1	16	2	2	3.67	3.5	3.77	2.88	7.57
15	60	1	1	1	2	5	3	2	68	2	4	4	35	2	9.5	3.75	2.86	3.54	2.94	4.14
16	51	2	3	6	6	1	1	2	72	1	6	4	49	2	4.5	4	2.86	4	3	4
17	64	2	3	3	5	4	3	1	61	1	4	12	120	2	10	4	2.79	3.85	3.13	4.71
18	73	2	3	4	0	4	2	2	79	2	1	4	5	2	35	2.67	2.71	3.08	3.13	2.57
19	60	1	4	4	7	1	3	1	63	2	1	1	3	4	17	3.83	3.5	4.08	3.16	2.29
20	60	1	2	3	8	2	3	1	76	2	8	2	27	2	7.5	4.83	3.64	4.54	2.5	9.43
21	66	1	1	2	5	1	3	1	71	2	2	2	87	2	14.5	4.33	3.93	4	2.44	4.71
22	44	1	4	2	8	1	4	1	70	1	7	2	118	2	10.5	4	3.07	3.85	3	7.29
23	52	1	3	3	4	1	5	1	78	1	2	1	5	6	25.5	3.67	3.14	3.62	3	4.14
24	49	1	3	6	3	1	4	2	78	2	0	3	16	3	3.5	4.5	3.64	4.46	3.25	4.86
25	33	1	4	6	6	5	3	1	39	2	6	2	4	2	16.5	3.17	3.14	3.92	2.88	4
26	53	2	2	5	7	1	3	1	48	1	4	2	32	2	4	4.08	3.29	3.77	2.56	6
27	40	1	3	1	4	1	3	1	44	2	7	1	14	4	26.5	2.92	2.71	2.85	2.06	4.57
28	62	1	4	6	8	4	1	1	36	2	6	2	15	2	5	4.08	3.5	4.46	2.94	8.86
29	45	1	4	6	10	1	4	2	78	1	10	2	3	2	5.5	5	3.79	4.92	3	9.14
30	52	2	3	4	6	1	4	2	76	1	8	4	2	2	20.5	4.08	3.21	3.92	2.56	7.57
31	35	1	3	3	5	1	4	2	61	2	5	2	10	2	13	4.33	3.71	4.31	2.44	8.29
32	50	2	5	4	7	2	3	1	49	1	5	2	3	2	0	4.83	4	4.54	4.13	8.29
33	61	2	3	4	8	2	3	1	61	1	5	2	29	2	7	4.83	4	4.54	3.06	4.86
34	22	1	4	3	4	1	7	1	70	1	5	2	30	1	24.5	4.18	3.14	3.15	2.56	4.29
35	58	1	1	2	8	4	3	1	62	2	7	2	24	2	11.5	4.17	3.5	3.92	3.5	5.86
36	65	1	2	2	7	3	3	1	73	2	7	2	124	2	7.5	4.17	3.07	3.85	3.44	7.71
37	56	2	3	4	7	1	2	2	47	2	1	1	8	6	15.5	4.25	3.36	3.92	3.14	7.29
38	66	2	3	3	5	4	3	1	61	1	7	4	14	2	4.5	4.58	3.71	4.85	2.63	5
39	43	1	4	6	7	1	5	2	79	1	3	2	99	2	23.5	4.08	2.86	3.46	2.56	4.86
40	47	1	3	6	3	4	4	2	82	2	2	4	53	2	8.5	4.33	3.36	3.85	2.63	1
41	82	2	2	3	8	1	3	1	78	1	3	4	16	1	6.5	4.75	3.29	3.85	3.19	5
42	26	1	4	6	3	3	4	1	55	1	6	1	12	4	29.5	4.33	3.29	4	3.44	4.71
43	56	1	3	2	6	2	5	1	61	2	3	4	13	2	27.5	3.42	3.07	3.38	3.19	6.71
44	67	2	4	2	5	1	3	1	66	1	2	6	29	2	15.5	4.25	3	3.31	2.25	4.43
45	52	1	3	3	5	1	1	1	25	1	6	2	4	2	12.5	4.25	3.71	4.38	2.69	3.86
46	31	1	4	4	2	1	4	1	60	1	0	2	41	2	15.5	3.08	2.21	2	1.38	1.86
47	34	2	5	5	4	1	4	1	61	2	3	3	143	6	31.5	3.17	2.71	3.15	3.56	5
48	63	2	1	2	7	3	3	1	61	1	8	4	71	2	28	3.83	3.43	4.31	3.31	6.71
49	58	1	3	2	9	2	2	2	60	2	4	2	20	2	25	3.5	3.5	3.85	4.69	5.51
50	48	2	4	4	7	1	4	2	77	1	6	4	13	2	7.5	3.83	3.21	3.92	3.13	8.29
51	34	1	3	6	1	1	4	2	62	2	3	2	6	2	17	3.33	2.57	2.92	2.19	1.43
52	45	2	4	6	7	1	4	2	69	1	5	2	144	2	3.5	3.5	2.64	3.54	2.31	7.57
53	77	2	2	3	7	1	3	1	72	1	0	2	28	2	9	4.25	3.57	4.08	2.81	9.86
54	70	2	3	3	5	1	3	1	65	1	4	6	13	2	5.5	4.33	3	3.77	2.44	8
55	46	1	3	1	0	4	3	1	41	2	4	2	3	4	34.5	2.92	2.57	2.77	2.06	0.29
56	55	1	4	2	8	1	4	2	85	1	1	2	70	2	10.5	3	3.07	2.85	2.19	2
57	67	2	3	3	5	4	3	1	63	1	5	2	1	2	20.5	4.17	3.79	4.15	4.31	3.57
58	63	1	3	6	7	2	3	1	65	2	4	4	5	2	26.5	3.58	3.21	4.08	2.94	9.29
59	56	2	3	2	6	3	3	1	53	1	4	4	1	1	28.5	3.33	2.43	3.15	2.31	5
60	43	1	3	3	8	2	2	2	46	1	5	8	16	4	17	2.92	2.96	3.15	2.69	8
61	28	2	4	6	6	1	4	-0.2	58	1	6	4	18	2	17.5	4.25	3.36	4	3	4.43
62	59	2	5	6	8	2	3	1	60	1	7	2	34	2	2	3.67	3.07	3.31	3.06	8.14
63	61	1	1	3	2	3	3	1	64	2	5	2	13	2	28	3.92	3.5	3.38	2.06	3.29
64	56	1	2	3	7	1	1	2	25	2	5	4	1	2	15.5	2.83	2.86	3.54	2.56	4
65	63	2	1	5	2	1	3	1	66	1	2	2	13	2	3	4.17	2.93	3	1.75	2.14
66	64	1	3	1	5	3	3	1	71	2	3	6	22	2	20.5	4	2.79	3.54	1.56	5.43
67	39	1	4	5	9	1	4	1	64	1	3	1	6	6	4	4.25	3.07	3.54	2.94	1.43
68	54	1	4	5	8	1	4	2	80	2	5	2	105	2	8	3.83	3.21	3.77	3.13	3.57
69	79	2	3	3	4	3	3	1	69	1	3	2	283	2	10.5	3.92	2.86	2.92	2.94	6.43
70	56	1	3	4	7	3	3	1	56	2	8	2	24	2	38	3	2.5	3.08	2.69	5.43
71	50	2	4	6	8	1	4	2	75	1	7	2	35	2	1.5	3.92	3.14	3.23	2.88	7.14
72	44	1	4	4	6	2	3	1	48	2	5	4	18	2	3.5	3.67	3.07	4	2.69	8.43
73	74	2	5	4	8	3	3	1	73	1	7	2	160	2	2	4.33	3	4.08	2.88	9.43
74	51	1	3	6	9	4	2	2	48	1	4	2	0	2	20.5	3.42	3.71	4	3.5	6.71
75	57	2	3	5	8	1	3	1	61	1	4	2	45	2	2	4.83	3.86	4.31	2.88	8
76	46	1	5	4	7	2	4	1	77	2	6	2	163	2	11.5	3.5	2.79	3.31	3.19	4.71
77	41	2	4	3	4	1	4	1	64	1	6	5	95	4	24.5	4.17	3.29	3.62	2.69	5.71
78	80	2	2	1	9	2	3	1	79	1	7	2	43	2	0	4.25	3.57	4.69	3.13	9.14
79	35	2	4	2	4	4	4	1	66	1	3	4	24	2	7.5	3.42	3.07	3.31	2.88	4.71
80	59	2	3	5	9	1	3	1	59	1	3	2	24	2	15.5	4.33	3.07	4.15	2.81	8.14
81	66	2	4	6	8	4	3	1	65	1	7	6	45	2	11	4.33	3.29	3.85	3.19	7.43
82	53	2	4	2	9	3	4	1	76	1	8	6	116	2	6.5	4.75	3.71	4.08	3.19	9
83	53	1	3	1	8	2	3	1	58	2	8	4	5	2	38.5	4.08	3.71	4.15	4.5	7.29
84	55	1	4	6	5	3	4	1	87	1	6	4	33	2	8	3.75	2.93	3.46	2.94	8.43
85	25	1	3	6	3	1	7	1	73	1	2	2	178	2	26	3.58	3	3.54	2.69	4.86
86	61	2	4	3	7	1	3	1	53	1	3	2	41	2	16	3.08	3	3.46	2.75	5.43
87	58	1	3	6	7	4	4	2	78	1	8	2	118	2	14	3.83	3	4	3.75	8
88	52	2	4	1	2	4	4	1	72	1	1	6	148	2	25.5	2.92	2.79	3.38	2.81	4
89	61	2	3	4	7	1	3	1	61	2	7	6	22	2	14	4.17	3.14	3	2.5	6
90	55	2	3	5	7	1	3	1	44	1	5	2	14	2	10	4.42	3.5	4.46	2.81	7
91	70	1	2	3	6	2	7	2	61	1	8	2	123	2	6	4.33	3.21	3.92	3.25	8.86
92	65	2	2	5	0	2	2	2	52	2	0	2	110	4	14	3	2.71	1.62	3.25	0.43
93	64	2	4	3	5	1	3	1	61	1	5	1	134	3	7	3.08	3	3	1.94	3.29
94	71	2	2	2	10	1	3	1	57	1	5	2	75	2	17.5	4.25	3.57	3.54	2.81	6.29
95	65	1	2	5	7	4	3	1	72	2	3	2	50	2	5.5	4.17	2.86	3.77	2.63	4.29
96	82	2	4	3	7	2	3	1	70	1	6	2	143	2	1.5	3.5	3.36	3.85	3.5	6.14
97	59	2	4	6	8	2	3	1	58	1	5	2	34	2	7	4.25	3.71	4.62	3	8.57
98	46	2	4	6	6	4	4	1	67	1	5	2	29	2	3.5	4.42	3.21	4	3.25	8.14
99	24	2	4	2	7	1	4	2	56	1	6	6	6	2	9.5	3.08	2.5	2.92	2.56	4.14
100	41	1	4	1	9	2	4	2	71	1	3	2	44	2	17.5	3.17	2.93	3	3.38	6.43
101	36	1	5	6	7	4	1	2	66	2	2	6	61	2	30.5	3.08	2.79	3.38	2.63	4.43
102	43	1	4	6	5	1	3	1	47	2	7	5	141	4	9.5	3.75	3.64	4.31	2.94	7.71
103	51	2	4	6	5	3	3	1	50	1	4	4	2	2	32.5	3.58	3.21	4	2.88	6.14
104	73	2	5	5	7	2	3	1	69	1	7	4	1	4	3.5	4	3.79	4.23	4	5.43
105	33	1	5	6	8	1	3	1	37	2	8	6	13	2	0	4.92	3.86	4.92	2.88	7.57
106	41	1	3	4	6	1	4	1	68	1	4	6	12	2	28	3.83	3	3.62	3	6.14
107	31	2	3	4	5	4	4	2	51	1	5	6	181	2	22	4.17	3.07	4.15	2.75	7.29
108	60	2	1	3	6	1	3	1	68	1	5	2	48	2	14	4.92	3.57	4.92	3.06	7.43
109	52	2	2	4	3	1	4	1	76	1	3	10	33	2	10	4.25	2.43	3.38	3	7.29
110	72	1	4	1	8	2	2	2	62	1	3	2	76	2	26.5	4.08	3.86	4.85	3.88	4.29
111	78	2	4	5	5	2	3	1	74	1	0	4	83	2	6	3.92	2.93	3.62	3	2.86
112	74	2	2	2	5	1	3	1	67	1	7	2	223	2	10.5	4	2.93	3.54	2.69	6.43
113	41	2	4	4	8	4	7	1	81	1	6	2	136	2	20.5	3.5	3.43	3.77	3.19	5.86
114	38	1	3	6	6	1	4	2	63	1	4	8	127	4	21	2.42	2.64	2.54	3.63	5.43
115	41	1	5	4	5	3	4	1	66	1	3	2	170	2	16.5	3.08	3	3.38	2.06	4.43
116	60	1	6	6	8	3	4	2	87	1	7	2	194	2	23	4.17	3.29	4.15	3.88	5.71
117	35	2	4	6	8	1	4	2	64	1	3	6	100	2	8	3.75	3.21	3.62	2.81	8
118	40	1	4	4	6	2	4	2	70	1	4	2	354	2	26	3.75	3.43	3.31	3.88	5.14
119	62	2	2	5	8	1	4	2	87	1	8	2	170	2	17	3.58	3	4	3.19	7.86
120	21	1	3	5	4	3	4	1	59	1	3	4	30	2	10.5	2.75	2.71	3.62	2.63	5.14
121	57	1	2	3	8	1	1	1	20	2	9	11	116	6	2	4	2.79	3.62	1.88	7.29
122	35	2	6	6	6	2	4	2	62	2	4	4	45	2	22	3.33	3.36	4	3.19	7
123	57	2	4	3	7	4	3	1	57	1	5	6	200	2	7.5	4.75	3.07	4	2.63	8.29
124	36	2	5	6	9	1	4	2	67	2	8	2	20	1	2	4.46	3.79	4.08	2.63	8.43
125	72	2	6	2	8	1	3	1	72	1	6	2	71	2	13	3.92	3.36	3.92	2.38	8
126	26	2	4	5	7	4	7	2	78	1	6	4	137	2	8	3.67	2.86	3.62	2.88	5.71
127	60	1	2	4	7	1	3	1	67	2	8	6	58	2	9.5	4.5	3.5	3.85	2.01	6.86
128	49	1	5	6	10	4	1	1	24	1	5	4	13	2	0	5	4	4.85	3.38	5.86
129	80	2	1	1	5	2	3	1	74	1	3	2	119	2	9	4.25	2.86	3.46	2.25	5.14
130	58	1	3	4	9	2	3	1	62	2	8	2	6	2	2.5	4.67	3.93	5	3.31	10
131	49	1	3	6	5	1	1	1	28	2	7	11	112	6	16.5	4.83	3.86	4.69	3.06	7.86
132	79	2	1	1	3	2	3	1	77	1	4	2	113	2	1.5	5	3.14	3.69	2.69	6.43
133	55	2	5	2	8	2	1	1	24	2	2	11	4	2	25.5	3.67	3.14	3.46	3.94	5.71
134	52	2	3	6	10	1	3	1	44	1	7	2	174	2	0	5	3.64	4.69	2.69	7.29
135	72	2	4	2	8	1	3	1	62	1	8	2	138	2	6.5	4.67	3.43	4.31	3.06	8.57
136	65	1	1	2	2	1	3	1	66	2	5	9	30	3	6.5	3.58	3.07	2.92	3	5.57
137	25	1	4	4	5	1	4	1	56	1	4	2	108	2	18.5	4.17	3.21	3.31	2.06	7.71
138	46	1	3	6	7	1	4	2	69	1	7	2	102	2	15	4.08	3.36	3.92	3.5	8.29
139	63	2	3	2	5	1	3	1	60	1	4	2	3	2	18.5	2.75	2.71	3.46	3.18	3.43
140	60	1	4	2	5	3	3	1	64	2	5	2	2	2	24	4.58	3.86	3.69	3.25	4.14
141	60	1	2	1	0	1	1	1	31	2	0	1	148	6	18	2.25	1.21	1.23	2.19	1.57
142	50	1	4	2	7	3	4	2	73	1	2	2	93	1	33	2.75	2.93	3.31	3.88	5.71
143	32	2	4	6	5	1	4	1	65	1	4	2	44	2	17	2.08	2.64	3.15	2.56	5.57
144	54	1	3	6	9	1	4	2	84	1	4	2	114	2	3.5	4.58	3.64	4.62	2.81	9.29
145	66	1	1	3	5	4	3	1	69	2	5	2	140	2	5	3.08	3.21	3.15	2.06	5.43
146	77	2	1	4	6	2	3	1	71	1	5	2	378	2	12	4.17	3.43	4.08	2.81	8.14
147	77	2	6	1	7	2	3	1	87	1	4	2	57	2	0	3.33	2.86	3.54	3.5	5.71
148	23	2	3	5	3	1	4	2	59	2	5	2	8	2	25.5	3.5	3.07	3.62	3	6
149	43	2	3	4	7	2	4	1	79	1	2	6	92	2	40.5	2.58	2.93	3.23	2.94	6
150	28	1	4	1	10	4	4	2	55	2	1	5	7	4	25	3.92	2.93	3.62	3	7.86
151	27	1	4	3	5	2	7	1	80	1	4	4	18	2	4	3.92	2.93	3.23	2.56	5.57
152	62	2	3	3	6	1	3	1	57	1	5	4	4	2	9.5	4.5	3.29	3.31	2.19	3.29
153	56	2	3	6	7	4	1	2	82	1	7	2	12	2	19.5	3.42	3	3.85	2.75	7.14
154	54	1	5	4	6	2	5	2	75	1	9	12	46	2	21	3.25	3	3.54	3.31	5.57
155	76	2	4	2	8	2	3	1	71	1	7	2	15	2	6	3.75	3	3.85	3.5	10
156	45	1	5	6	7	2	4	1	68	1	3	2	301	2	6	3.92	3	3.92	2.94	8.57
157	40	2	4	4	8	2	4	1	68	1	4	8	356	2	5	3.75	3.21	3.38	3.25	7.71
158	43	2	3	4	2	2	4	1	72	1	3	4	23	2	11	4.17	3.43	4.15	3.13	5.29
159	45	2	5	6	8	4	4	2	70	1	7	2	113	2	4	4	3.43	4	3.75	8
160	55	2	3	5	8	1	2	2	53	1	5	4	103	2	23	3.85	3.21	3.85	3.38	8.43
161	36	2	3	3	2	1	3	1	37	1	2	9	273	2	17.5	4.25	3.43	4.15	1.94	6
162	57	2	3	3	7	3	3	1	52	1	7	2	113	2	4.5	3.92	3.64	4.31	3.19	7.43
163	40	1	5	3	7	2	5	2	73	1	3	6	43	2	20.5	3.83	3	3.54	3.75	2.14
164	38	1	4	3	5	3	4	2	67	1	6	6	9	2	22.5	3.42	3	3.23	2.81	5.14
165	66	1	3	2	8	3	3	1	71	2	7	2	50	2	13.5	3.83	3	3.46	3	6.14

## Sheet: Diagnosis categories
No	Categories
1	glioblastoma
2	meningioma
3	lymphoma
4	pituitary adenoma
5	astrocytoma
6	schwannoma
7	neurilemmoma
8	oligodendroglioma
9	glioma
10	hemangioma
11	germinoma
12	craniopharyngioma
